# Supplementary material for: Incidental pulmonary embolism in abdominal CT: detection rate and characteristics with artificial intelligence
Source: Radiol Adv. 2024 Apr 30;1(1):umae009. doi: 10.1093/radadv/umae009 (PMC12429247; doi:10.1093/radadv/umae009)
Supplement: umae009_Supplementary_Data [file umae009_Supplementary_Data.zip]

Archive with 2 entries (2 files):
- 473920814_103890407_1711609491812.pdf
- 473920815_94438955_1711583748080.pdf
